# Supplementary material for: Novel Splice-Altering Variants in the CHM and CACNA1F Genes Causative of X-Linked Choroideremia and Cone Dystrophy
Source: Genes (Basel). 2024 Dec 27;16(1):25. doi: 10.3390/genes16010025 (PMC11764614; doi:10.3390/genes16010025)
Supplement: Supplementary file 1 [file genes-16-00025-s001.zip]

Archive with 2 entries (2 files):
- Supplementary Material_261224.pdf
- Supplementary Table S2_241224.xlsx
