# Supplementary material for: Novel Splice-Altering Variants in the CHM and CACNA1F Genes Causative of X-Linked Choroideremia and Cone Dystrophy
Source: Genes (Basel). 2024 Dec 27;16(1):25. doi: 10.3390/genes16010025 (PMC11764614; doi:10.3390/genes16010025)
Supplement: Supplementary file 1 [file genes-16-00025-s001.zip › Supplementary Table S2_241224.xlsx]

## Sheet: Supplementary Table S2
Variant classification prior to functional analysis
Gene	Transcript	Variant		Population data			Computational and predictive data			Functional data			Segregation data			De novo data			Allelic data			Other database data			Other data			Total count	PVS1	PS	PM	PP	BA	BS	BP	Total: classification	Novel?	PVS points	PS points	PM points	PP points	BA points	BS points	BP points	Points sum	Points Total: classification
		c.	p.	ACMG guideline	Comment/Notes	Score	ACMG guideline	Comment/Notes	Score	ACMG guideline	Comment/Notes	Score	ACMG guideline	Comment/Notes	Score	ACMG guideline	Comment/Notes	Score	ACMG guideline	Comment/Notes	Score	ACMG guideline	Comment/Notes	Score	ACMG guideline	Comment/Notes	Score
CHM	NM_000390.4	c.941-11T>G	p.?	Absent or extremely low frequency in population databases	Variant absent from gnomAD (version4), LOVD and dbSNP	PM2_supporting	Multiple lines of computational evidence support a deleterious effect on the gene/gene product	SpliceAI: 0.87 acceptor site loss at -11bp, 0.45 donor site loss at -236bp, 0.34 acceptor site gain at -1bp	PP3	N/A	N/A	N/A	Co-segregation with disease in multiple affected family members	Due to locus homogeneity between CHM and Choroideremia, segregation data cannot be applied	N/A	N/A	N/A	N/A	N/A	N/A	N/A	N/A	Classified as a VUS by Invitae on ClinVar	N/A	Patient's phenotype or FH highly specific for gene	CHM specifically causative of choroideremia	PP4	PM2_supporting, PP3, N/A, N/A, N/A, N/A, N/A, PP4	0	0	0	3	0	0	0	VUS	Novel-IRD variant	0	0	0	3	0	0	0	3	VUS
CACNA1F	NM_005183.4	c.2576+4_2576+5del	p.?	Absent or extremely low frequency in population databases	Variant absent from gnomAD (version4), LOVD and dbSNP	PM2_supporting	Multiple lines of computational evidence support a deleterious effect on the gene/gene product	SpliceAI: 0.79 donor site loss at 6bp, 0.89 donor site gain at -17bp	PP3	N/A	N/A	N/A	Co-segregation with disease in multiple affected family members	One affected brother with the same CACNA1F variant. Additional family members being tested to upgrade	N/A	N/A	N/A	N/A	N/A	N/A	N/A	N/A	Absent from ClinVar	N/A	N/A	N/A	N/A	PM2_supporting, PP3, N/A, N/A, N/A, N/A, N/A, N/A	0	0	0	2	0	0	0	VUS	Totally novel	0	0	0	2	0	0	0	2	VUS
Variant classification after functional analysis
Gene	Transcript	Variant		Population data			Computational and predictive data			Functional data			Segregation data			De novo data			Allelic data			Other database data			Other data			Total count	PVS1	PS	PM	PP	BA	BS	BP	Total: classification	Novel?	PVS points	PS points	PM points	PP points	BA points	BS points	BP points	Points sum	Points Total: classification
		c.	p.	ACMG guideline	Comment/Notes	Score	ACMG guideline	Comment/Notes	Score	ACMG guideline	Comment/Notes	Score	ACMG guideline	Comment/Notes	Score	ACMG guideline	Comment/Notes	Score	ACMG guideline	Comment/Notes	Score	ACMG guideline	Comment/Notes	Score	ACMG guideline	Comment/Notes	Score
CHM	NM_000390.4	c.941-11T>G	p.Tyr315CysfsTer18	Absent or extremely low frequency in population databases	Absent from gnomAD (version 4), LOVD and dbSNP	PM2_supporting	Predicted null variant in a gene where LoF is a known mechanism of disease	Splicing defect. Skipping of exon 8 where the resulting transcript with a protein consequence of p.Tyr315CysfsTer18 is predicted to undergo NMD	PVS1_strong	N/A	N/A	N/A	Co-segregation with disease in multiple affected family members	Due to locus homogeneity between CHM and Choroideremia, segregation data cannot be applied	N/A	N/A	N/A	N/A	N/A	N/A	N/A	N/A	Classified as a VUS by Invitae on ClinVar	N/A	Patient's phenotype or FH highly specific for gene	CHM is the only gene known to date to cause classic choroideremia	PP4	PM2_supporting, PVS1_strong, N/A, N/A, N/A, N/A, N/A, PP4	0	1	0	2	0	0	0	Likely pathogenic	Novel-IRD variant	0	4	0	2	0	0	0	6	Likely pathogenic
CACNA1F	NM_001256789.3	c.2576+4_2576+5del	p.Pro859_Leu860insCysAlaGlySerGlyArgGly, p.Val842AlafsTer31	Absent or extremely low frequency in population databases	Absent from gnomAD (version 4), LOVD and dbSNP	PM2_supporting	Predicted null variant in a gene where LoF is a known mechanism of disease	Multimodal splice defect. Near complete loss of function where the transcript resulting in p.Val831AlafsTer31 is predicted to undergo nonsense mediated decay. The p.Pro859_Leu860insCysAlaGlySerGlyArgGly protein does not affected a critical domain and has unknown consequence	PVS1_strong	N/A	N/A	N/A	Co-segregation with disease in multiple affected family members	One affected brother with the same CACNA1F variant. Additional family members required to upgrade	N/A	N/A	N/A	N/A	N/A	N/A	N/A	N/A	Absent from ClinVar	N/A	N/A	N/A	N/A	PM2_supporting, PVS1_strong, N/A, N/A, N/A, N/A, N/A, N/A	0	1	0	1	0	0	0	VUS	Totally novel	0	4	0	1	0	0	0	5	VUS
